# Supplementary material for: Phenotypic Detection of Extended-Spectrum β-Lactamase and Carbapenemase-Producing Enterobacteriaceae from Wastewater Treatment Plants in Ouagadougou, Burkina Faso
Source: Antibiotics (Basel). 2025 Jun 25;14(7):641. doi: 10.3390/antibiotics14070641 (PMC12291763; doi:10.3390/antibiotics14070641)
Supplement: Supplementary file 1 [file antibiotics-14-00641-s001.zip]

Archive with 1 entries (1 files):
- antibiotics-3638484-supplementary.pdf
